# Supplementary material for: Epidemiological and performance indicators for occupational health services: a feasibility study in Belgium
Source: BMC Health Serv Res. 2014 Sep 19;14:410. doi: 10.1186/1472-6963-14-410 (PMC4180330; doi:10.1186/1472-6963-14-410)
Supplement: Supplementary file 2 — Additional file 2: Performance evaluation sheet for external OHS providers (including indicators, ratios and formulas). (XLS 84 KB) [file 12913_2013_3505_MOESM2_ESM.xls]

## Sheet: Formulier
Annual report External services: Performance year XXXX
	Name of external service:
	VAT number:
	Full name of managing director:
	Address of registered headquarters:
	Phone number of registered headquarters:
	Website URL:
	Attachments (pdf):	Authority as EDPB
		Recognition by the Communities of the department of Medical Control
		Organisational chart
		Board of directors
Personnel in External Service
			Full time equivalents	Total RSZ hours
	Total number of employees	Female
		Male
	Number of new employees last year	Female
		Male
	Number of employees in period of notice	Female
		Male
	Certified Health & Safety Officers		Full time equivalents	Total RSZ hours
	Occupational medicine	Total
		Ionising radiation
		With additional training
	Occupational hygiene	Total
		With additional training
	Occupational safety	Total
		With additional training
	Ergonomics	Total
		With additional training
	Psychosocial aspects	Total
		With additional training
	H&S officers in training		Full time equivalents	Total RSZ hours
	Occupational medicine	Total
		Ionising radiation
	Occupational hygiene	Total
	Occupational safety	Total
	Ergonomics	Total
	Psychosocial aspects	Total
	H&S employees		Full time equivalents	Total RSZ hours
	Nurses	Total
		With additional training
	Deputy H&S advisors	Total
		With additional training
	Additional courses followed (/half workday)		Number of half workdays
		Occupational hygiene
		Ergonomics
		Health
		Psychosocial
		Safety
The requested data are divided into 5 categories
	Companies	Type of company	Number
	Affiliated companies	A
		B
		C
		D
		Total	0
	Newly affiliated companies	A
		B
		C
		D
		Total	0
	Companies in period of notice	A
		B
		C
		D
		Total	0
	Passive companies	A
		B
		C
		D
		Total	0
	Employees	Type of company	Total	Number of men	Number of women
	Subject to health surveillance (SHS) (annually)	A
	Ionising radiation	A
	SHS (every 3 years)	A
	SHS (every 5 years)	A
	Not SHS	A
	Total	A	0	0	0
	SHS (annually)	B
	Ionising radiation	B
	SHS (every 3 years)	B
	SHS (every 5 years)	B
	Not SHS	B
	Total	B	0	0	0
	SHS (annually)	C
	Ionising radiation	C
	SHS (every 3 years)	C
	SHS (every 5 years)	C
	Not SHS	C
	Total	C	0	0	0
	SHS (annually)	D
	Ionising radiation	D
	SHS (every 3 years)	D
	SHS (every 5 years)	D
	Not SHS	D
	Total	D	0	0	0
	SHS	Total	0	0	0
	Ionising radiation	Total	0	0	0
	SHS (every 3 years)	Total	0	0	0
	SHS (every 5 years)	Total	0	0	0
	Not SHS	Total	0	0	0
	Total	Total	0	0	0
	Committees attended for workplace Health & Safety	A
		B
		C
		Total	0
			Total	Number of men	Number of women
	Subject to health surveillance (SHS)	In advance
		Periodically
		Before work resumption
		After work resumption
		Spontaneously
		reintegration
		Maternity protection
		Request to Occupational Sickness fund
		Occupational injury event
		At the request of employer
		Put in motion
			Total	Number of men	Number of women
	Not subject to health surveillance	In advance
		Periodically
		Before work resumption
		After work resumption
		Spontaneously
		Reintegration
		Maternity protection
		Request to Occupational Sickness fund
		Occupational injury event
		At the request of employer
		Put in motion
			Total	Number of men	Number of women
	Other health assessment	Driving proficiency certificate
		Check-ups
	Company visits	Occupational hygiene A
		Occupational hygiene B
		Occupational hygiene C
		Occupational hygiene D
		Ergonomics A
		Ergonomics B
		Ergonomics C
		Ergonomics D
		Health A
		Health B
		Health C
		Health D
		Psychosocial A
		Psychosocial B
		Psychosocial C
		Psychosocial D
		Safety A
		Safety B
		Safety C
		Safety D
	Risk analyses (/half day)	Occupational hygiene A
		Occupational hygiene B
		Occupational hygiene C
		Occupational hygiene D
		Ergonomics A
		Ergonomics B
		Ergonomics C
		Ergonomics D
		Health A
		Health B
		Health C
		Health D
		Psychosocial A
		Psychosocial B
		Psychosocial C
		Psychosocial D
		Safety A
		Safety B
		Safety C
		Safety D
		Appendix overview of range + number of projects (pdf):
			Total	Number of men	Number of women
	Performance	Number of companies that have received no report for mandatory company visit in the last 3 years
		Number of conditional employees who have not undergone a health assessment in the last 2 years
	Number of registered environmental readings	Physical agents
		Chemical agents
		Biological agents
		Dust particles and fibres
			Total	Number of men	Number of women
	Number of courses given (/half workday)	Occupational hygiene
		Ergonomics
		Health
		Psychosocial
		Safety
		Appendix overview of range + number of participants (pdf):
			Total	Number of men	Number of women
	Number of information sessions given (/half workday)	Occupational hygiene
		Ergonomics
		Health
		Psychosocial
		Safety
	Scientific activities	Non-peer-reviewed publications
		Peer-reviewed publications
		Attendance at seminars and courses (/half workday) (number of half workdays)
		Talk or poster contribution at seminar
Personnel in External Service
	Turnover %	Female	#DIV/0!
		Male	#DIV/0!
	Experience%: certified/in training	Occupational medicine	#DIV/0!
		Ionising radiation	#DIV/0!
		Occupational hygiene	#DIV/0!
		Occupational safety	#DIV/0!
		Ergonomics	#DIV/0!
		Psycho-social aspects	#DIV/0!
	Training grade %	Occupational hygiene	#DIV/0!
		Ergonomics	#DIV/0!
		Health	#DIV/0!
		Psychosocial	#DIV/0!
		Safety	#DIV/0!
	Coverage employees %	Occupational doctors/SHS	#DIV/0!
		Occupational doctors/ionising radiation	#DIV/0!
	Coverage companies %	Occupational doctors/employees	#DIV/0!
		Occupational hygienists/employees	#DIV/0!
		Occupational safety/employees	#DIV/0!
		Ergonomics/employees	#DIV/0!
		Psychosocial employee/employees	#DIV/0!
Customers External service
			Company	Employee
	Attitude	A/Total	#DIV/0!	#DIV/0!
		B/Total	#DIV/0!	#DIV/0!
		C/Total	#DIV/0!	#DIV/0!
		D/Total	#DIV/0!	#DIV/0!
	Turnover %	A	#DIV/0!
		B	#DIV/0!
		C	#DIV/0!
		D	#DIV/0!
		Total	#DIV/0!
	Relationship employee/company	SHS/A	#DIV/0!
		Ionising radiation/A	#DIV/0!
		SHS (every 3 years)/A	#DIV/0!
		SHS (every 5 years)/A	#DIV/0!
		Not SHS/A	#DIV/0!
		Total/A	#DIV/0!
		SHS/B	#DIV/0!
		Ionising radiation/B	#DIV/0!
		SHS (every 3 years)/B	#DIV/0!
		SHS (every 5 years)/B	#DIV/0!
		Not SHS/B	#DIV/0!
		Total/B	#DIV/0!
		SHS/C	#DIV/0!
		Ionising radiation/C	#DIV/0!
		SHS (every 3 years)/C	#DIV/0!
		SHS (every 5 years)/C	#DIV/0!
		Not SHS/C	#DIV/0!
		Total/C	#DIV/0!
		SHS/D	#DIV/0!
		SHS (every 3 years)/D	#DIV/0!
		SHS (every 5 years)/D	#DIV/0!
		Partially SHS/D	#DIV/0!
		Not SHS/D	#DIV/0!
		Total/D	#DIV/0!
Activities
	Coverage % committees for workplace Health & Safety	A	0
		B	0
		C	0
			Total	Number of men	Number of women
	Number of health assessments/SHS (%)	In advance	#DIV/0!	#DIV/0!	#DIV/0!
		Periodically	#DIV/0!	#DIV/0!	#DIV/0!
		Before work resumption	#DIV/0!	#DIV/0!	#DIV/0!
		After work resumption	#DIV/0!	#DIV/0!	#DIV/0!
		Spontaneously	#DIV/0!	#DIV/0!	#DIV/0!
		Reintegration	#DIV/0!	#DIV/0!	#DIV/0!
		Maternity protection	#DIV/0!	#DIV/0!	#DIV/0!
		Request to Occupational Sickness fund	#DIV/0!	#DIV/0!	#DIV/0!
		Occupational injury event	#DIV/0!	#DIV/0!	#DIV/0!
		At the request of employer	#DIV/0!	#DIV/0!	#DIV/0!
		Put in motion	#DIV/0!	#DIV/0!	#DIV/0!
	Number of health assessments/non-SHS (%)	In advance	#DIV/0!	#DIV/0!	#DIV/0!
		Periodically	#DIV/0!	#DIV/0!	#DIV/0!
		Before work resumption	#DIV/0!	#DIV/0!	#DIV/0!
		After work resumption	#DIV/0!	#DIV/0!	#DIV/0!
		Spontaneously	#DIV/0!	#DIV/0!	#DIV/0!
		Reintegration	#DIV/0!	#DIV/0!	#DIV/0!
		Maternity protection	#DIV/0!	#DIV/0!	#DIV/0!
		Application to Occupational Sickness fund	#DIV/0!	#DIV/0!	#DIV/0!
		Occupational injury event	#DIV/0!	#DIV/0!	#DIV/0!
		At the request of employer	#DIV/0!	#DIV/0!	#DIV/0!
		Put in motion	#DIV/0!	#DIV/0!	#DIV/0!
			Company	Employee
	Company visits (/half workday)	Occupational hygiene	#DIV/0!	#DIV/0!
		Ergonomics	#DIV/0!	#DIV/0!
		Health	#DIV/0!	#DIV/0!
		Psychosocial	#DIV/0!	#DIV/0!
		Safety	#DIV/0!	#DIV/0!
	Risk analyses (/half workday)	Occupational hygiene	#DIV/0!	#DIV/0!
		Ergonomics	#DIV/0!	#DIV/0!
		Health	#DIV/0!	#DIV/0!
		Psychosocial	#DIV/0!	#DIV/0!
		Safety	#DIV/0!	#DIV/0!
	Environmental readings	Physical agents	#DIV/0!	#DIV/0!
		Chemical agents	#DIV/0!	#DIV/0!
		Biological agents	#DIV/0!	#DIV/0!
		Dust particles and fibres	#DIV/0!	#DIV/0!
	Courses given (/half workday)	Occupational hygiene	#DIV/0!	#DIV/0!
		Ergonomics	#DIV/0!	#DIV/0!
		Health	#DIV/0!	#DIV/0!
		Psychosocial	#DIV/0!	#DIV/0!
		Safety	#DIV/0!	#DIV/0!
	Information sessions given (/half workday)	Occupational hygiene	#DIV/0!	#DIV/0!
		Ergonomics	#DIV/0!	#DIV/0!
		Health	#DIV/0!	#DIV/0!
		Psychosocial	#DIV/0!	#DIV/0!
		Safety	#DIV/0!	#DIV/0!
